# Supplementary material for: Multiresidue Determination of 26 Quinolones in Poultry Feathers Using UPLC-MS/MS and Their Application in Residue Monitoring
Source: Molecules. 2023 Apr 26;28(9):3738. doi: 10.3390/molecules28093738 (PMC10180027; doi:10.3390/molecules28093738)
Supplement: Supplementary file 1 [file molecules-28-03738-s001.zip]

Archive with 1 entries (1 files):
- molecules-2284870-supplementary.pdf
